# Supplementary material for: Machine Learning-Based Diabetic Neuropathy and Previous Foot Ulceration Patients Detection Using Electromyography and Ground Reaction Forces during Gait
Source: Sensors (Basel). 2022 May 5;22(9):3507. doi: 10.3390/s22093507 (PMC9100406; doi:10.3390/s22093507)
Supplement: Supplementary file 1 [file sensors-22-03507-s001.zip]

Archive with 1 entries (1 files):
- sensors-1650068-supplementary.pdf
